# Supplementary material for: Study on Asymmetric Vibrational Coherent Magnetic Transitions and Origin of Fluorescence in Symmetric Structures
Source: Molecules. 2023 Sep 15;28(18):6645. doi: 10.3390/molecules28186645 (PMC10534477; doi:10.3390/molecules28186645)
Supplement: Supplementary file 1 [file molecules-28-06645-s001.zip]

Archive with 1 entries (1 files):
- molecules-2564210-supplementary.pdf
